# Supplementary material for: An Investigation of N-Hydroxyphthalimide Catalyzed Aerobic Oxidation of Toluene without Metal Ions in Liquid Phase: Effect of Solvents and Phase Transfer Catalysts
Source: Molecules. 2024 Jun 27;29(13):3066. doi: 10.3390/molecules29133066 (PMC11243731; doi:10.3390/molecules29133066)
Supplement: Supplementary file 1 [file molecules-29-03066-s001.zip]

Archive with 1 entries (1 files):
- molecules-3071685-supplementary.pdf
